# Supplementary material for: Epigenetics Role in Spermatozoa Function: Implications in Health and Evolution—An Overview
Source: Life (Basel). 2023 Jan 29;13(2):364. doi: 10.3390/life13020364 (PMC9964922; doi:10.3390/life13020364)
Supplement: Supplementary file 1 [file life-13-00364-s001.zip]

Archive with 1 entries (1 files):
- life-2144108-supplementary.pdf
